# Supplementary material for: Kv1.3 Controls Mitochondrial Dynamics during Cell Cycle Progression
Source: Cancers (Basel). 2021 Sep 4;13(17):4457. doi: 10.3390/cancers13174457 (PMC8431373; doi:10.3390/cancers13174457)
Supplement: Supplementary file 1 [file cancers-13-04457-s001.zip]

Archive with 1 entries (1 files):
- cancers-1338084-supplementary.pdf
